# Supplementary material for: Role of oceanic abiotic carbonate precipitation in future atmospheric CO2 regulation
Source: Sci Rep. 2022 Sep 24;12:15970. doi: 10.1038/s41598-022-20446-7 (PMC9509385; doi:10.1038/s41598-022-20446-7)
Supplement: Supplementary file 4 — Supplementary Information 4. [file 41598_2022_20446_MOESM4_ESM.xlsx]

## Sheet: Information
List of columns and the information related to them
Month	Calendrical month
Deployment time (days)	Total days of sediment trap deployment within the time window
Temprature (°C 11m)	Mean monthly water temperature in Hadera at a water depth of 11m in °C
Salinity (PSU)	Mean monthly water salinity in the Levant margin based on avilable data from the 2010s from the ISRAMAR: Israel Marine Data Center
C Alk mean (µmol/kg)	Mean carbonte alkalinity calculated from from total alkalinity following relations described in Sisma-Ventura et al., 2017 given in µmol/kg, min and max values given in Psi tab
Boron (mg/kg)	Boron concentration calculated from salinity following Lee et al. 2010 (assuming conservative behavior)
pCO2 mean (µatm)	Mean pCO2 concentration calculated from temperature following Sisma-Ventura et al. 2017 given in µatm, min and max values given in Psi tab
pH	Mean pH value calculated from the above parameters calculated using CO2sys (Pierrot et al., 2006) with phosphate and silicate set to 0.05 and 2.00 μmol kg-1, respectively, following Sisma-Ventura et al., 2017
Ψ mean alk pCO2	Ψ value (sensu Frankignoulle 2006) calculated using the mean values of pCO2 and C alk (see Psi tab for full calculation)
Ψ max alk pCO2	Ψ value (sensu Frankignoulle 2006) calculated using the maximum values of pCO2 and C alk (see Psi tab for full calculation)
Ψ min alk pCO2	Ψ value (sensu Frankignoulle 2006) calculated using the minimum values of pCO2 and C alk (see Psi tab for full calculation)
Ψ mean	Mean Ψ value for the above
stdev	Stdev for Ψ value from the above
Aragonite flux mmol m-2 d-1 (Trap 1)	Total aragonite flux in sediment trap 1
Aragonite flux mmol m-2 d-1 (Trap 2)	Total aragonite flux in sediment trap 2
CO2 emission due to Ar mmol m-2 d-1 (Trap 1)	CO2 emission due to due to aragonite formation based on flux and Ψ value for trap 1
Error	Estimated error for the above
CO2 emission due to Ar mmol m-2 d-1 (Trap 2)	CO2 emission due to due to aragonite formation based on flux and Ψ value for trap 2
Error	Estimated error for the above
CO2 emission due to Ar mmol m-2 d-1 (mean)	Mean CO2 emission due to due to aragonite formation from the above
Error	Compounded error for emission from both traps
CO2 emission due to Ar mmol m-2 (Trap 1)	CO2 emission over deployment period due to due to aragonite formation based on flux and Ψ value for trap 1
Error	Estimated error for the above
CO2 emission due to Ar mmol m-2 (Trap 2)	CO2 emission over deployment period due to due to aragonite formation based on flux and Ψ value for trap 2
Error	Estimated error for the above
CO2 emission due to Ar mmol m-2 (mean)	Mean CO2 emission over deployment period due to due to aragonite formation based on flux and Ψ value for both traps
Error	Compounded error for emission from both traps
Refs:
Lee K, Kim TW, Byrne RH, Millero FJ, Feely RA, Liu YM. The universal ratio of boron to chlorinity for the North Pacific and North Atlantic oceans. Geochimica et Cosmochimica Acta. 2010 Mar 15;74(6):1801-11.
Sisma-Ventura, G., Bialik, O.M., Yam, R., Herut, B. and Silverman, J., 2017. pCO2 variability in the surface waters of the ultra-oligotrophic Levantine Sea: Exploring the air–sea CO2 fluxes in a fast warming region. Marine Chemistry, 196, pp.13-23.
Pierrot, D., Lewis, D.E. and Wallace, D.W.R., 2006. CO2SYS. EXE—MS excel program developed for CO2 system calculations. ORNL/CDIAC-105a.

## Sheet: Calculations & estimations CO2
Month	Deployment time (days)	Temprature (°C 11m)	Salinity (PSU)	C Alk mean (µmol/kg)	Boron (mg/kg)	pCO2 mean (µatm)	pH	Ψ mean alk pCO2	Ψ max alk pCO2	Ψ min alk pCO2	Ψ mean	stdev	Aragonite flux mmol m-2 d-1 (Trap 1)	Aragonite flux mmol m-2 d-1 (Trap 2)	CO2 emission due to Ar mmol m-2 d-1 (Trap 1)	Error	CO2 emission due to Ar mmol m-2 d-1 (Trap 2)	Error	CO2 emission due to Ar mmol m-2 d-1 (mean	Error	CO2 emission due to Ar mmol m-2 (Trap 1)	Error	CO2 emission due to Ar mmol m-2 (Trap 2)	Error	CO2 emission due to Ar mmol m-2 (mean)	Error
Oct	30	27	39.7585	2788.38	5.31246	491.7	7.99905	0.636787	0.6412	0.579458	0.619148	0.0344433	0	0	0	0	0	0	0	0	0	0	0	0	0	0
Nov	27	31	39.7501	2787.75	5.31135	547.7	7.95464	0.624579	0.628923	0.539806	0.597769	0.0502445	0	0	0	0	0	0	0	0	0	0	0	0	0	0
Dec	31	33	40.2286	2823.36	5.37529	575.7	7.93635	0.614652	0.618892	0.521027	0.584857	0.0553191	0	0	0	0	0	0	0	0	0	0	0	0	0	0
Jan	33	30	39.3335	2756.76	5.25568	533.7	7.96284	0.630804	0.635229	0.547312	0.604448	0.0495308	0	0	0	0	0	0	0	0	0	0	0	0	0	0
Feb	30	29	39.3184	2755.63	5.25366	519.7	7.97371	0.634019	0.638463	0.557965	0.610149	0.0452471	0	0	0	0	0	0	0	0	0	0	0	0	0	0
Mar	29	32	39.2767	2752.53	5.2481	561.7	7.94109	0.624843	0.629247	0.525474	0.593188	0.058683	0	0	0	0	0	0	0	0	0	0	0	0	0	0
Apr	32	30	39.3013	2754.36	5.25137	533.7	7.96264	0.631043	0.635473	0.552289	0.606268	0.0468001	0	0	0	0	0	0	0	0	0	0	0	0	0	0
May	30	29	39.312	2755.16	5.25281	519.7	7.97367	0.634067	0.638511	0.561009	0.611196	0.0435196	0	0	0	0	0	0	0	0	0	0	0	0	0	0
Jun	29	28	39.3871	2760.75	5.26285	505.7	7.98531	0.636547	0.640997	0.571339	0.616294	0.0389962	5.19875e-06	1.25713	3.20396e-06	2.02731e-07	0.774764	0.0490233	0.387383	0.0490233	9.29149e-05	5.87921e-06	22.4681	1.42168	11.2341	1.42168
Jul	28	38	39.5008	2769.2	5.27804	645.7	7.8816	0.602989	0.607284	0.470967	0.560413	0.0774929	1.17563	1.17563	0.658837	0.0911028	0.658837	0.0911028	0.658837	0.128839	18.4474	2.55088	18.4474	2.55088	18.4474	3.60749
Aug	38	25	39.6192	2778.01	5.29385	463.7	8.0216	0.643488	0.647964	0.597666	0.629706	0.0278378	2.77675	2.1821	1.74854	0.0772985	1.37408	0.0607447	1.56131	0.0983106	66.4444	2.93734	52.215	2.3083	59.3297	3.7358
Sep	25	30	39.9068	2799.41	5.33229	533.7	7.96641	0.626603	0.630939	0.548506	0.602016	0.0463919	1.50962	2.8083	0.908813	0.070034	1.69064	0.130282	1.29973	0.147913	22.7203	1.75085	42.266	3.25706	32.4932	3.69782
Total annual															3.31619		4.49832		3.90726	0.224824	107.612		135.397		121.504	6.53186

## Sheet: Psi
Middle term	Temprature (°C 11m)	Temprature (°K 11m)	Salinity (PSU)	C Alk (mean)	Boron (mg/kg)	pCO2 (average)	pH	H+	LnK1	LnK2	K1	K2	LnKB	KB	KH	S	P	Q	R	R+2QSaH	K2A+PQ(aH+K2)+R(aH/K1)	RSQ^2	Ψ mean alk pCO2
2015-09-27	30	303.15	39.9068	2799.41	5.33229	533.7	7.96641	1.0804e-08	-13.3544	-20.2667	1.5858e-06	1.57859e-09	-19.5677	3.17577e-09	1.02275e-13	-32045.8	885.204	1.39612e-08	4.8055e-11	3.83876e-11	4.89956e-12	-3.00162e-22	0.626603
2015-10-25 12:00:00	27	300.15	39.7585	2788.38	5.31246	491.7	7.99905	1.0022e-08	-13.4165	-20.3828	1.49034e-06	1.40565e-09	-19.6498	2.92546e-09	7.84733e-14	-33215.9	790.874	1.28332e-08	4.37246e-11	3.51805e-11	4.32949e-12	-2.39191e-22	0.636787
2015-11-23 12:00:00	31	304.15	39.7501	2787.75	5.31135	547.7	7.95464	1.11009e-08	-13.3349	-20.2321	1.61707e-06	1.63424e-09	-19.5429	3.25549e-09	1.11169e-13	-31298.6	910.884	1.43694e-08	4.93153e-11	3.93303e-11	5.06109e-12	-3.18701e-22	0.624579
2015-12-25 12:00:00	33	306.15	40.2286	2823.36	5.37529	575.7	7.93635	1.15785e-08	-13.293	-20.15	1.68626e-06	1.77404e-09	-19.484	3.45303e-09	1.32799e-13	-31393.3	999.188	1.51265e-08	5.29001e-11	4.19036e-11	5.57379e-12	-3.79991e-22	0.614652
2016-01-26	30	303.15	39.3335	2756.76	5.25568	533.7	7.96284	1.08933e-08	-13.3569	-20.2766	1.58188e-06	1.56301e-09	-19.5746	3.15412e-09	1.0131e-13	-30912.7	862.53	1.40193e-08	4.73972e-11	3.79555e-11	4.78586e-12	-2.87966e-22	0.630804
2016-02-24 12:00:00	29	302.15	39.3184	2755.63	5.25366	519.7	7.97371	1.06241e-08	-13.3773	-20.3145	1.54993e-06	1.50498e-09	-19.6014	3.07054e-09	9.28776e-14	-31327.4	831.825	1.3634e-08	4.59852e-11	3.69098e-11	4.59995e-12	-2.67788e-22	0.634019
2016-03-26	32	305.15	39.2767	2752.53	5.2481	561.7	7.94109	1.14528e-08	-13.3169	-20.2033	1.64637e-06	1.68205e-09	-19.5221	3.32405e-09	1.20092e-13	-29983.9	923.954	1.48169e-08	5.02006e-11	4.00244e-11	5.15892e-12	-3.30455e-22	0.624843
2016-04-26	30	303.15	39.3013	2754.36	5.25137	533.7	7.96264	1.08984e-08	-13.357	-20.2772	1.58165e-06	1.56213e-09	-19.5749	3.15289e-09	1.01255e-13	-30849.4	861.256	1.40226e-08	4.73603e-11	3.79313e-11	4.77949e-12	-2.87289e-22	0.631043
2016-05-25 12:00:00	29	302.15	39.312	2755.16	5.25281	519.7	7.97367	1.06251e-08	-13.3773	-20.3146	1.54989e-06	1.50481e-09	-19.6015	3.07031e-09	9.28678e-14	-31314.6	831.579	1.36347e-08	4.59782e-11	3.69051e-11	4.59873e-12	-2.67663e-22	0.634067
2016-06-23	28	301.15	39.3871	2760.75	5.26285	505.7	7.98531	1.03441e-08	-13.3975	-20.3511	1.51897e-06	1.45087e-09	-19.6273	2.99196e-09	8.51994e-14	-31938.1	805.439	1.32459e-08	4.46898e-11	3.59377e-11	4.43566e-12	-2.50425e-22	0.636547
2016-07-26	38	311.15	39.5008	2769.2	5.27804	645.7	7.8816	1.3134e-08	-13.1988	-19.9819	1.85287e-06	2.09877e-09	-19.3607	3.9064e-09	1.97921e-13	-28334.7	1154.93	1.73315e-08	5.98812e-11	4.69815e-11	6.5413e-12	-5.09661e-22	0.602989
2016-08-26 12:00:00	25	298.15	39.6192	2778.01	5.29385	463.7	8.0216	9.51479e-09	-13.4589	-20.4621	1.42855e-06	1.29845e-09	-19.7054	2.76731e-09	6.54782e-14	-34047	733.249	1.21117e-08	4.09452e-11	3.3098e-11	3.97585e-12	-2.04499e-22	0.643488
Middle term	Temprature (°C 11m)	Temprature (°K 11m)	Salinity (PSU)	C Alk (max)	Boron (mg/kg)	pCO2 (max)	pH	H+	LnK1	LnK2	K1	K2	LnKB	KB	KH	S	P	Q	R	R+2QSaH	K2A+PQ(aH+K2)+R(aH/K1)	RSQ^2	Ψ max alk pCO2
2015-09-27	30	303.15	39.9068	2799.82	5.33229	546.2	7.95842	1.10048e-08	-13.3544	-20.2667	1.5858e-06	1.57859e-09	-19.5677	3.17577e-09	1.02275e-13	-31068.6	853.296	1.4162e-08	4.86235e-11	3.89394e-11	4.90926e-12	-3.02983e-22	0.630939
2015-10-25 12:00:00	27	300.15	39.7585	2788.42	5.31246	503.45	7.9908	1.02141e-08	-13.4165	-20.3828	1.49034e-06	1.40565e-09	-19.6498	2.92546e-09	7.84733e-14	-32166	761.499	1.30254e-08	4.42608e-11	3.57019e-11	4.33814e-12	-2.41547e-22	0.6412
2015-11-23 12:00:00	31	304.15	39.7501	2787.78	5.31135	560.45	7.94665	1.13071e-08	-13.3349	-20.2321	1.61707e-06	1.63424e-09	-19.5429	3.25549e-09	1.11169e-13	-30341.2	878.068	1.45756e-08	4.989e-11	3.98891e-11	5.07038e-12	-3.21586e-22	0.628923
2015-12-25 12:00:00	33	306.15	40.2286	2824.53	5.37529	588.95	7.92864	1.17858e-08	-13.293	-20.15	1.68626e-06	1.77404e-09	-19.484	3.45303e-09	1.32799e-13	-30479.9	964.445	1.53338e-08	5.35069e-11	4.24902e-11	5.58534e-12	-3.83463e-22	0.618892
2016-01-26	30	303.15	39.3335	2755.78	5.25568	546.2	7.95464	1.1101e-08	-13.3569	-20.2766	1.58188e-06	1.56301e-09	-19.5746	3.15412e-09	1.0131e-13	-29931.1	830.648	1.4227e-08	4.79525e-11	3.84982e-11	4.7935e-12	-2.90511e-22	0.635229
2016-02-24 12:00:00	29	302.15	39.3184	2754.62	5.25366	531.95	7.96543	1.08284e-08	-13.3773	-20.3145	1.54993e-06	1.50498e-09	-19.6014	3.07054e-09	9.28776e-14	-30323.6	800.825	1.38384e-08	4.65309e-11	3.7443e-11	4.60742e-12	-2.70205e-22	0.638463
2016-03-26	32	305.15	39.2767	2751.42	5.2481	574.7	7.93298	1.16685e-08	-13.3169	-20.2033	1.64637e-06	1.68205e-09	-19.5221	3.32405e-09	1.20092e-13	-29042.5	890.202	1.50326e-08	5.07733e-11	4.05847e-11	5.16653e-12	-3.33227e-22	0.629247
2016-04-26	30	303.15	39.3013	2753.31	5.25137	546.2	7.95442	1.11065e-08	-13.357	-20.2772	1.58165e-06	1.56213e-09	-19.5749	3.15289e-09	1.01255e-13	-29867.6	829.375	1.42308e-08	4.79149e-11	3.84734e-11	4.78701e-12	-2.8982e-22	0.635473
2016-05-25 12:00:00	29	302.15	39.312	2754.13	5.25281	531.95	7.96539	1.08295e-08	-13.3773	-20.3146	1.54989e-06	1.50481e-09	-19.6015	3.07031e-09	9.28678e-14	-30310.7	800.58	1.38391e-08	4.65237e-11	3.74383e-11	4.60618e-12	-2.70077e-22	0.638511
2016-06-23	28	301.15	39.3871	2759.9	5.26285	517.7	7.97699	1.05441e-08	-13.3975	-20.3511	1.51897e-06	1.45087e-09	-19.6273	2.99196e-09	8.51994e-14	-30911.1	775.281	1.34458e-08	4.52276e-11	3.64628e-11	4.44325e-12	-2.52752e-22	0.640997
2016-07-26	38	311.15	39.5008	2768.63	5.27804	660.2	7.8739	1.33689e-08	-13.1988	-19.9819	1.85287e-06	2.09877e-09	-19.3607	3.9064e-09	1.97921e-13	-27495.2	1114.78	1.75665e-08	6.05183e-11	4.76041e-11	6.55027e-12	-5.13466e-22	0.607284
2016-08-26 12:00:00	25	298.15	39.6192	2777.73	5.29385	474.95	8.01315	9.70166e-09	-13.4589	-20.4621	1.42855e-06	1.29845e-09	-19.7054	2.76731e-09	6.54782e-14	-32940.5	705.388	1.22986e-08	4.14596e-11	3.3599e-11	3.98373e-12	-2.06569e-22	0.647964
Middle term	Temprature (°C 11m)	Temprature (°K 11m)	Salinity (PSU)	C Alk (min)	Boron (mg/kg)	pCO2 (min)	pH	H+	LnK1	LnK2	K1	K2	LnKB	KB	KH	S	P	Q	R	R+2QSaH	K2A+PQ(aH+K2)+R(aH/K1)	RSQ^2	Ψ min alk pCO2
2015-09-27	30	303.15	39.9068	2799.01	5.33229	521.2	8.10522	7.84833e-09	-13.3544	-20.2667	1.5858e-06	1.57859e-09	-19.5677	3.17577e-09	1.02275e-13	-54902.1	1674.3	1.10055e-08	3.97862e-11	3.03018e-11	4.78911e-12	-2.64571e-22	0.548506
2015-10-25 12:00:00	27	300.15	39.7585	2788.33	5.31246	479.95	8.1028	7.89216e-09	-13.4165	-20.3828	1.49034e-06	1.40565e-09	-19.6498	2.92546e-09	7.84733e-14	-49740.4	1273.17	1.07035e-08	3.77911e-11	2.93877e-11	4.24624e-12	-2.15351e-22	0.579458
2015-11-23 12:00:00	31	304.15	39.7501	2787.73	5.31135	534.95	8.10468	7.85823e-09	-13.3349	-20.2321	1.61707e-06	1.63424e-09	-19.5429	3.25549e-09	1.11169e-13	-55990.9	1814.2	1.11267e-08	4.02885e-11	3.04972e-11	4.94321e-12	-2.79275e-22	0.539806
2015-12-25 12:00:00	33	306.15	40.2286	2822.18	5.37529	562.45	8.10035	7.93688e-09	-13.293	-20.15	1.68626e-06	1.77404e-09	-19.484	3.45303e-09	1.32799e-13	-59165.3	2122.36	1.1485e-08	4.26194e-11	3.1833e-11	5.44397e-12	-3.32609e-22	0.521027
2016-01-26	30	303.15	39.3335	2757.73	5.25568	521.2	8.11145	7.73666e-09	-13.3569	-20.2766	1.58188e-06	1.56301e-09	-19.5746	3.15412e-09	1.0131e-13	-55055.1	1706.49	1.08627e-08	3.87206e-11	2.94668e-11	4.67214e-12	-2.51544e-22	0.547312
2016-02-24 12:00:00	29	302.15	39.3184	2756.64	5.25366	507.45	8.10986	7.765e-09	-13.3773	-20.3145	1.54993e-06	1.50498e-09	-19.6014	3.07054e-09	9.28776e-14	-53191.1	1554.09	1.0775e-08	3.81302e-11	2.92295e-11	4.49496e-12	-2.35472e-22	0.557965
2016-03-26	32	305.15	39.2767	2753.65	5.2481	548.7	8.11612	7.65381e-09	-13.3169	-20.2033	1.64637e-06	1.68205e-09	-19.5221	3.32405e-09	1.20092e-13	-59086.4	2064.41	1.10179e-08	3.9777e-11	2.98116e-11	5.02903e-12	-2.85311e-22	0.525474
2016-04-26	30	303.15	39.3013	2755.41	5.25137	521.2	8.10306	7.88743e-09	-13.357	-20.2772	1.58165e-06	1.56213e-09	-19.5749	3.15289e-09	1.01255e-13	-53237.8	1641.16	1.10117e-08	3.90929e-11	2.98451e-11	4.67003e-12	-2.52363e-22	0.552289
2016-05-25 12:00:00	29	302.15	39.312	2756.18	5.25281	507.45	8.1046	7.85951e-09	-13.3773	-20.3146	1.54989e-06	1.50481e-09	-19.6015	3.07031e-09	9.28678e-14	-52108.5	1516.89	1.08691e-08	3.8382e-11	2.94791e-11	4.49657e-12	-2.36279e-22	0.561009
2016-06-23	28	301.15	39.3871	2761.59	5.26285	493.7	8.10285	7.89131e-09	-13.3975	-20.3511	1.51897e-06	1.45087e-09	-19.6273	2.99196e-09	8.51994e-14	-50468.1	1381.46	1.0793e-08	3.79371e-11	2.93402e-11	4.34309e-12	-2.23033e-22	0.571339
2016-07-26	38	311.15	39.5008	2769.78	5.27804	631.2	8.10897	7.78091e-09	-13.1988	-19.9819	1.85287e-06	2.09877e-09	-19.3607	3.9064e-09	1.97921e-13	-68001.7	3284.09	1.19784e-08	4.511e-11	3.2434e-11	6.39121e-12	-4.40143e-22	0.470967
2016-08-26 12:00:00	25	298.15	39.6192	2778.3	5.29385	452.45	8.1056	7.84147e-09	-13.4589	-20.4621	1.42855e-06	1.29845e-09	-19.7054	2.76731e-09	6.54782e-14	-47245.5	1077.92	1.04384e-08	3.63041e-11	2.85699e-11	3.9096e-12	-1.86888e-22	0.597666
